# Supplementary material for: Mechanistic Interrogation of Cell Transformation In Vitro: The Transformics Assay as an Exemplar of Oncotransformation
Source: Int J Mol Sci. 2022 Jul 9;23(14):7603. doi: 10.3390/ijms23147603 (PMC9321586; doi:10.3390/ijms23147603)
Supplement: Supplementary file 1 [file ijms-23-07603-s001.zip]

Archive with 1 entries (1 files):
- ijms-1692352-supplementary.pdf
